# Supplementary material for: Hepatitis E Virus Seroprevalence Indicated a Significantly Increased Risk Selectively in Patients with Gastric Cancer among 17 Common Malignancies
Source: J Clin Med. 2023 Jan 5;12(2):437. doi: 10.3390/jcm12020437 (PMC9861101; doi:10.3390/jcm12020437)
Supplement: Supplementary file 1 [file jcm-12-00437-s001.zip]

Archive with 1 entries (1 files):
- jcm-2082379-supplementary.xlsx
