# Supplementary material for: Hepatitis E Virus Seroprevalence Indicated a Significantly Increased Risk Selectively in Patients with Gastric Cancer among 17 Common Malignancies
Source: J Clin Med. 2023 Jan 5;12(2):437. doi: 10.3390/jcm12020437 (PMC9861101; doi:10.3390/jcm12020437)
Supplement: Supplementary file 1 [file jcm-12-00437-s001.zip › jcm-2082379-supplementary.xlsx]

## Sheet: SuptableS1
Supplemental Table S1. Clinical information in cancer and non-cancer patients.
	Number$	Age,years(mean±sd)#	Gender, Male,N (%)#	Smoking, positive, N (%)#	Alcohol, positive, N (%)#	Hypertention, positive, N (%)#	Diabetes, positive, N (%)#	Coronary heart disease,N (%)#	HBV infection, positiveN (%)#	Family cancer history, positive, N (%)#	Weight, kilograms(mean±sd)#
All subjects	9896	(55.61±13.84) vs (43.15±18.76)*	2418(48.87%) vs 2198(44.42%)*	867(17.76%) vs 290(6.13%)*	213(4.36%) vs 113(2.39%)*	965(19.50%) vs 758(15.32%)*	399(8.06%) vs 299(6.04%)*	115(2.57%) vs 98(2.08%)	281(6.07%) vs 133(2.74%)*	227(4.66%) vs 29(0.59%)*	(59.59±11.35) vs (58.65±14.64)*
Hematologic malignancies	472	(42.78±23.03) vs (51.65±15.57)*	127(53.81%) vs 117(49.58%)	16(7.21%) vs 30(12.71%)	2(0.90%) vs 7(2.97%)	23(9.75%) vs 45(19.07%)*	11(4.66%) vs 22(9.32%)	2(1.02%) vs 13(6.10%)*	19(8.80%) vs 8(3.64%)*	8(3.54%) vs 3(1.29%)	(53.26±19.50) vs (59.27±11.37)*
Urinary cancer	800	(64.38±12.25) vs (52.77±17.99)*	329(82.25%) vs 294(73.5%)*	45(11.39%) vs 40(10.08%)	22(5.57%) vs 14(3.52%)	154(38.50%) vs 144(36.00%)	62(15.50%) vs 59(14.75%)	24(6.09%) vs 17(4.38%)	5(1.26%) vs 11(2.80%)	8(2.03%) vs 4(1.01%)	(64.35±10.88) vs (63.19±12.13)
Bladder cancer	280	(62.77±12.44) vs (52.50±19.98)*	106(75.71%) vs 106(75.71%)	20(14.39%) vs 12(8.57%)	10(7.19%) vs 4(2.86%)	46(32.86%) vs 51(36.43%)	26(18.57%) vs 17(12.14%)	10(7.25%) vs 5(3.68%)	1(0.72%) vs 2(1.47%)	2(1.44%) vs 1(0.72%)	(64.23±11.06) vs (62.05±12.65)
Prostate cancer	310	(70.62±8.37) vs (53.98±16.65)*	155(100%) vs 109(70.32%)*	13(8.55%) vs 13(8.44%)	7(4.61%) vs 4(2.60%)	67(43.23%) vs 59(38.06%)	26(16.77%) vs 24(15.48%)	10(6.54%) vs 9(5.92%)	2(1.30%) vs 7(4.55%)	4(2.63%) vs 3(1.95%)	(65.38±10.35) vs (65.25±10.53)
Renal cancer	210	(57.31±12.38) vs (51.35±17.11)*	68(64.76%) vs 79(75.24%)	12(11.54%) vs 15(14.56%)*	5(4.81%) vs 6(5.77%)	41(39.05%) vs 34(32.38%)	10(9.52%) vs 18(17.14%)	4(3.88%) vs 3(3.00%)	2(1.90%) vs 2(1.94%)	2(1.92%) vs 0	(60.31±10.91) vs (61.66±13.93)
Digestive cancer	2018	(59.58±12.03) vs (52.89±16.82)*	692(68.58%) vs 560(55.5%)*	172(17.30%) vs 88(8.80%)*	80(8.04%) vs 48(4.80%)*	234(23.19%) vs 233(23.09%)	102(10.11%) vs 100(9.91%)	23(2.64%) vs 39(3.95%)	154(17.04%) vs 50(5.01%)*	29(2.91%) vs 5(0.50%)*	(59.82±10.69) vs (61.57±12.24)*
Colon cancer	406	(61.33±12.86) vs (53.84±16.05)*	118(58.13%) vs 118(58.13%)	36(18.00%) vs 17(8.46%)*	21(10.50%) vs 6(2.99%)*	64(31.53%) vs 50(24.63%)	26(12.81%) vs 17(8.37%)	5(3.09%) vs 7(3.50%)	7(4.14%) vs 11(5.42%)	8(4.02%) vs 0*	(60.31±10.90) vs (60.97±10.53)
Esophageal cancer	192	(63.36±9.39) vs (52.61±17.37)*	72(75%) vs 51(53.13%)*	26(27.37%) vs 17(8.46%)*	16(16.84%) vs 10(10.42%)	17(17.71%) vs 23(23.96%)	6(6.25%) vs 12(12.50%)	3(5.17%) vs 3(3.30%)	0 vs 2(2.17%)	5(5.21%) vs 2(2.08%)	(58.86±10.79) vs (60±11.21)
Gastric cancer	320	(59.81±12.20) vs (51.90±15.84)*	105(65.63%) vs 90(56.25%)	23(14.47%) vs 15(9.49%)	7(4.38%) vs 4(2.53%)	30(18.75%) vs 35(21.88%)	13(8.13%) vs 23(14.37%)	4(3.01%) vs 11(6.92%)	5(3.57%) vs 12(7.64%)	5(3.12%) vs 0	(56.62±9.72) vs (62.05±11.96)*
Liver cancer	574	(56.81±11.92) vs (52.56±17.63)*	245(85.37%) vs 162(56.45%)*	53(18.79%) vs 27(9.44%)*	22(7.80%) vs 12(4.20%)	58(20.21%) vs 67(23.34%)	29(10.10%) vs 27(9.41%)	4(1.47%) vs 14(5.02%)*	134(48.38%) vs 15(5.28%)*	6(2.12%) vs 3(1.05%)	(62.51±9.89) vs (62.23±12.55)
Pancreatic cancer	176	(57.58±13.21) vs (52.90±15.78)*	48(54.55%) vs 48(54.55%)	4(4.65%) vs 9(10.34%)	0 vs 8(9.20%)*	17(19.32%) vs 20(22.73%)	13(14.77%) vs 8(9.09%)	2(2.38%) vs 1(1.15%)	4(4.65%) vs 4(4.55%)	1(1.16%) vs 0	(58.05±11.52) vs (61.36±12.91)
Rectal cancer	350	(60.85±10.69) vs (53.37±17.54)*	104(59.43%) vs 91(52%)	30(17.44%) vs 11(6.40%)	14(8.14%) 8(4.65%)	48(27.43%) vs 38(21.71%)	15(8.57%) vs 13(7.43%)	5(3.13%) vs 3(1.74%)	4(2.42%) vs 6(3.45%)	4(2.34%) vs 0	(63.01±11.34) vs (61.69±13.24)
Respiratory cancer	3800	(58.11±11.35) vs (36.62±19.48)*	1137(59.84%) vs 1034(54.42%)*	623(32.96%) vs 82(4.32%)*	105(5.56%) vs 30(1.58%)*	358(18.84%) vs 129(6.79%)*	142(7.47%) vs 53(2.79%)*	60(3.64%) vs 10(0.53%)*	57(3.29%) vs 21(1.11%)*	153(8.15%) vs 7(0.37%)*	(60.35±10.23) vs (56.63±18.18)*
Lung cancer	3472	(58.89±11.05) vs (36.76±19.58)*	1012(58.29%) vs 939(54.09%)*	601(34.80%) vs 78(4.50%)*	100(5.79%) vs 28(1.61%)*	347(19.99%) vs 118(6.80%)*	137(7.89%) vs 49(2.82%)*	58(3.76%) vs 9(0.52%)*	49(3.05%) vs 20(1.15%)*	149(8.69%) vs 6(0.35%)*	(60.29±10.19) vs (56.54±18.15)*
Nasopharyngeal cancer	328	(49.83±11.28) vs (35.12±18.43)*	125(76.22%) vs 95(57.93%)*	22(13.50%) vs 4(2.44%)*	5(3.07%) vs 2(1.22%)	11(6.71%) vs 11(6.71%)	5(3.05%) vs 4(2.44%)	2(1.92%) vs 1(0.62%)	8(6.35%) vs 1(0.61%)*	4(2.47%) vs 1(0.61%)	(60.98±10.58) vs (57.5±18.58)*
Endocrine cancer	1518	(47.79±12.14) vs (40.07±15.65)*	89(11.73%) vs 154(20.29%)*	8(1.08%) vs 40(7.07%)*	2(0.27%) vs 13(2.29%)*	106(13.97%) vs 120(15.81%)	33(4.35%) vs 31(4.08%)	2(0.27%) vs 8(1.31%)	32(4.28%) vs 33(4.64%)	24(3.24%) vs 8(1.11%)*	(59.68±11.32) vs (58.86±11.21)
Breast cancer	948	(50.14±11.16) vs (40.14±15.55)*	2(0.42%) vs 103(21.73%)*	1(0.22%) vs 25(7.14%)*	0 vs 11(3.14%)*	60(12.66%) vs 78(16.46%)	20(4.22%) vs 20(4.22%)	1(0.22%) vs 4(1.07%)	24(5.18%) vs 16(3.61%)	21(4.56%) vs 8(1.77%)*	(57.8±8.83) vs (58.4±11.29)
Thyroid cancer	570	(43.88±12.70) vs (39.96±15.84)*	87(30.53%) vs 51(17.89%)*	7(2.50%) vs 15(6.94%)*	2(0.71%) vs 2(0.92%)	46(16.14%) vs 42(14.74%)	13(4.56%) vs 11(3.86%)	1(0.35%) vs 4(1.69%)	8(2.81%) vs 17(6.34%)	3(1.07%) vs 0	(62.82±14.02) vs (59.65±11.03)*
Reproductive cancer	1154	(51.26±11.24) vs (41.10±13.41)*	0 vs 0	0 vs 3(0.53%)	1(0.17%) vs 1(0.18%)	81(14.04%) vs 69(11.96%)	45(7.80%) vs 26(4.51%)*	4(0.72%) vs 7(1.24%)	13(2.31%) vs 10(1.76%)	5(0.88%) vs 2(0.35%)	(56.25±9.45) vs (56.56±9.96)
Cervical cancer	830	(51.13±10.59) vs (41.04±13.49)*	0 vs 0	0 vs 1(0.24%)	1(0.24%) vs 0	61(14.70%) vs 52(12.53%)	34(8.19%) vs 17(4.10%)*	3(0.74%) vs 5(1.23%)	9(2.21%) vs 6(1.47%)	4(0.97%) vs 2(0.49%)	(57.19±9.33) vs (56.26±9.58)
Ovarian cancer	324	(51.59±12.77) vs (41.26±13.24)*	0 vs 0	0 vs 2(1.25%)	0 vs 1(0.63%)	20(12.35%) vs 17(10.49%)	11(6.79%) vs 9(5.56%)	1(0.64%) vs 2(1.26%)	4(2.58%) vs 4(2.50%)	1(0.63%) vs 0	(53.84±9.37) vs (57.35±10.89)*
Brain cancer	134	(43.21±18.82) vs (47.12±17.10)	44(65.67%) vs 39(58.21%)	3(4.48%) vs 7(10.45%)	1(1.49%) vs 0	9(13.43%) vs 18(26.87%)	4(5.97%) vs 8(11.94%)	0 vs 4(5.97%)	1(1.54%) vs 0	0 vs 0	(60.48±14.48) vs (60.92±10.41)
$ Cancer cases and controls are matched by 1:1;
* P<0.05;
# Cancer group vs control group.

## Sheet: SuptableS2
Supplemental Table S2. Sensitivity analysis on the association of HEV infection and cancer risk in all patients.
	Crude model		Adjusted model#
	OR (95%CI)	P value	OR (95%CI)	P value
Excluding participants with hypertension	2.02(1.84,2.21)	<0.01	1.15(1.04,1.28)	0.01
Excluding participants with diabetes	1.87(1.72,2.04)	<0.01	1.12(1.02,1.24)	0.02
Excluding participants of smoker	1.64(1.50,1.79)	<0.01	1.08(0.98,1.19)	0.14
Excluding participants of drinker	1.71(1.57,1.86)	<0.01	1.09(0.99,1.19)	0.09
Excluding participants with HBV infection	1.76(1.62,1.92)	<0.01	1.10(1.00,1.21)	0.05
Excluding participants with family cancer history	1.76(1.62,1.91)	<0.01	1.08(0.98,1.19)	0.11
Excluding participants with coronary heart disease	1.74(1.60,1.90)	<0.01	1.09(0.99,1.20)	0.09
# adjusted by age, gender, weight, occupation, hypertension, diabetes, smoking, alcohol drinking, HBV infection history, family cancer history, coronary heart disease history. Abbreviations: OR= odds ratio; 95% CI=95% confidence interval.
